# Supplementary material for: Preclinical Assessment of Bacteriophage Therapy against Experimental Acinetobacter baumannii Lung Infection
Source: Viruses. 2021 Dec 24;14(1):33. doi: 10.3390/v14010033 (PMC8778864; doi:10.3390/v14010033)
Supplement: Supplementary file 1 [file viruses-14-00033-s001.zip]

Archive with 1 entries (1 files):
- viruses-1514031-supplementary.pdf
